# Supplementary material for: Predictive Utility of Composite Child Feeding Indices (CCFIs) for Child Nutritional Status: Comparative Analyses for the Most Suitable Formula for Constructing an Optimum CCFI
Source: Int J Environ Res Public Health. 2022 May 29;19(11):6621. doi: 10.3390/ijerph19116621 (PMC9180453; doi:10.3390/ijerph19116621)
Supplement: Supplementary file 1 [file ijerph-19-06621-s001.zip]

Archive with 1 entries (1 files):
- ijerph-1708593-SI.pdf
